# Supplementary material for: Plasma immune proteome-based risk score predicts survival in advanced gastric cancer treated with PD-1 inhibitors and chemotherapy
Source: Front Immunol. 2026 Jan 12;16:1715993. doi: 10.3389/fimmu.2025.1715993 (PMC12832679; doi:10.3389/fimmu.2025.1715993)
Supplement: Supplementary file 1 [file Table1.xlsx]

## Sheet: 差异表达矩阵
Gene Name	Description	FoldChange	p-value	GO_term	pathway	pathway_description
SDC2	Syndecan-2	0.0204107	1.46153e-09	cell migration|dendrite morphogenesis|regulation of dendrite morphogenesis|cell surface|collagen-containing extracellular matrix|endoplasmic reticulum lumen|Golgi lumen|lysosomal lumen|plasma membrane|identical protein binding|PDZ domain binding	hsa04514,hsa04820,hsa05144,hsa05205,hsa05418	Cell adhesion molecules|Cytoskeleton in muscle cells|Malaria|Proteoglycans in cancer|Fluid shear stress and atherosclerosis
IGHV1-24	Immunoglobulin heavy variable 1-24	95.5721	6.5749e-08	immunoglobulin mediated immune response|extracellular region|immunoglobulin complex|plasma membrane|antigen binding	hsa04020,hsa04064,hsa04072,hsa04145,hsa04151,hsa04613,hsa04640,hsa04650,hsa04662,hsa04664,hsa04666,hsa04672,hsa05130,hsa05135,hsa05140,hsa05143,hsa05146,hsa05150,hsa05152,hsa05169,hsa05171,hsa05202,hsa05310,hsa05320,hsa05322,hsa05323,hsa05330,hsa05340,hsa05414,hsa05416	Calcium signaling pathway|NF-kappa B signaling pathway|Phospholipase D signaling pathway|Phagosome|PI3K-Akt signaling pathway|Neutrophil extracellular trap formation|Hematopoietic cell lineage|Natural killer cell mediated cytotoxicity|B cell receptor signaling pathway|Fc epsilon RI signaling pathway|Fc gamma R-mediated phagocytosis|Intestinal immune network for IgA production|Pathogenic Escherich…
IGLV4-60	Immunoglobulin lambda variable 4-60	44.1706	1.39666e-07	adaptive immune response|immune response|extracellular region|immunoglobulin complex|plasma membrane
IGHV1-69	Immunoglobulin heavy variable 1-69	62.58	2.32155e-06	immune response|immunoglobulin mediated immune response|extracellular region|immunoglobulin complex|plasma membrane|antigen binding
CYBB	NADPH oxidase 2	0.0862115	3.02958e-06	cellular response to cadmium ion|cellular response to ethanol|cellular response to L-glutamine|defense response|hydrogen peroxide biosynthetic process|hypoxia-inducible factor-1alpha signaling pathway|inflammatory response|innate immune response|monoatomic ion transmembrane transport|positive regulation of angiogenesis|positive regulation of tumor necrosis factor production|respiratory burst|resp…	hsa04066,hsa04145,hsa04216,hsa04217,hsa04613,hsa04621,hsa04670,hsa04933,hsa05010,hsa05020,hsa05022,hsa05140,hsa05171,hsa05415,hsa05417	HIF-1 signaling pathway|Phagosome|Ferroptosis|Necroptosis|Neutrophil extracellular trap formation|NOD-like receptor signaling pathway|Leukocyte transendothelial migration|AGE-RAGE signaling pathway in diabetic complications|Alzheimer disease|Prion disease|Pathways of neurodegeneration - multiple diseases|Leishmaniasis|Coronavirus disease - COVID-19|Diabetic cardiomyopathy|Lipid and atherosclerosis
GDF2	Growth/differentiation factor 2	15.534	3.79048e-06	activin receptor signaling pathway|angiogenesis|blood vessel morphogenesis|BMP signaling pathway|branching involved in blood vessel morphogenesis|cartilage development|cellular response to BMP stimulus|intracellular iron ion homeostasis|negative regulation of angiogenesis|negative regulation of blood vessel endothelial cell migration|negative regulation of cell growth|negative regulation of DNA r…	hsa04060	Cytokine-cytokine receptor interaction
IGLV7-43	Immunoglobulin lambda variable 7-43	28.3138	4.19039e-06	adaptive immune response|immune response|extracellular region|immunoglobulin complex|plasma membrane|antigen binding
IGHV3-13	Immunoglobulin heavy variable 3-13	48.1468	6.61687e-06	immune response|immunoglobulin mediated immune response|blood microparticle|extracellular region|extracellular space|immunoglobulin complex|plasma membrane|antigen binding	hsa04020,hsa04064,hsa04072,hsa04145,hsa04151,hsa04613,hsa04640,hsa04650,hsa04662,hsa04664,hsa04666,hsa04672,hsa05130,hsa05135,hsa05140,hsa05143,hsa05146,hsa05150,hsa05152,hsa05169,hsa05171,hsa05202,hsa05310,hsa05320,hsa05322,hsa05323,hsa05330,hsa05340,hsa05414,hsa05416	Calcium signaling pathway|NF-kappa B signaling pathway|Phospholipase D signaling pathway|Phagosome|PI3K-Akt signaling pathway|Neutrophil extracellular trap formation|Hematopoietic cell lineage|Natural killer cell mediated cytotoxicity|B cell receptor signaling pathway|Fc epsilon RI signaling pathway|Fc gamma R-mediated phagocytosis|Intestinal immune network for IgA production|Pathogenic Escherich…
IGLV1-36	Immunoglobulin lambda variable 1-36	38.9224	7.61152e-06	adaptive immune response|immune response|extracellular region|immunoglobulin complex|plasma membrane
HLA-G	HLA class I histocompatibility antigen, alpha chain G	0.00793835	1.37735e-05	antigen processing and presentation of endogenous peptide antigen via MHC class I via ER pathway, TAP-independent|antigen processing and presentation of endogenous peptide antigen via MHC class Ib|cellular defense response|immune response|immune response-inhibiting cell surface receptor signaling pathway|negative regulation of angiogenesis|negative regulation of dendritic cell differentiation|neg…	hsa04144,hsa04145,hsa04218,hsa04514,hsa04612,hsa04650,hsa04940,hsa05163,hsa05165,hsa05166,hsa05167,hsa05168,hsa05169,hsa05170,hsa05203,hsa05320,hsa05330,hsa05332,hsa05416	Endocytosis|Phagosome|Cellular senescence|Cell adhesion molecules|Antigen processing and presentation|Natural killer cell mediated cytotoxicity|Type I diabetes mellitus|Human cytomegalovirus infection|Human papillomavirus infection|Human T-cell leukemia virus 1 infection|Kaposi sarcoma-associated herpesvirus infection|Herpes simplex virus 1 infection|Epstein-Barr virus infection|Human immunodefic…
IGHV3-38	Probable non-functional immunoglobulin heavy variable 3-38	25.1005	4.89125e-05	immunoglobulin mediated immune response|extracellular region|immunoglobulin complex|plasma membrane|antigen binding	hsa04020,hsa04064,hsa04072,hsa04145,hsa04151,hsa04613,hsa04640,hsa04650,hsa04662,hsa04664,hsa04666,hsa04672,hsa05130,hsa05135,hsa05140,hsa05143,hsa05146,hsa05150,hsa05152,hsa05169,hsa05171,hsa05202,hsa05310,hsa05320,hsa05322,hsa05323,hsa05330,hsa05340,hsa05414,hsa05416	Calcium signaling pathway|NF-kappa B signaling pathway|Phospholipase D signaling pathway|Phagosome|PI3K-Akt signaling pathway|Neutrophil extracellular trap formation|Hematopoietic cell lineage|Natural killer cell mediated cytotoxicity|B cell receptor signaling pathway|Fc epsilon RI signaling pathway|Fc gamma R-mediated phagocytosis|Intestinal immune network for IgA production|Pathogenic Escherich…
MUC5AC	Mucin-5AC	0.0109814	5.73536e-05	extracellular exosome|extracellular matrix|extracellular space|Golgi lumen|mucus layer|plasma membrane|extracellular matrix structural constituent|metal ion binding	hsa04657,hsa04970	IL-17 signaling pathway|Salivary secretion
FGFR3	Fibroblast growth factor receptor 3	0.0502027	5.85019e-05	bone maturation|bone mineralization|bone morphogenesis|cell surface receptor protein tyrosine kinase signaling pathway|cell surface receptor signaling pathway via JAK-STAT|cell-cell signaling|chondrocyte differentiation|chondrocyte proliferation|endochondral bone growth|endochondral ossification|fibroblast growth factor receptor apoptotic signaling pathway|fibroblast growth factor receptor signal…	hsa01521,hsa04010,hsa04014,hsa04015,hsa04020,hsa04144,hsa04151,hsa04550,hsa04810,hsa05200,hsa05206,hsa05219,hsa05230	EGFR tyrosine kinase inhibitor resistance|MAPK signaling pathway|Ras signaling pathway|Rap1 signaling pathway|Calcium signaling pathway|Endocytosis|PI3K-Akt signaling pathway|Signaling pathways regulating pluripotency of stem cells|Regulation of actin cytoskeleton|Pathways in cancer|MicroRNAs in cancer|Bladder cancer|Central carbon metabolism in cancer
LTB4R	Leukotriene B4 receptor 1	0.107691	0.00012205	G protein-coupled receptor signaling pathway|immune response|inflammatory response|muscle contraction|neuropeptide signaling pathway|phospholipase C-activating G protein-coupled receptor signaling pathway|plasma membrane|G protein-coupled peptide receptor activity|leukotriene B4 receptor activity|leukotriene receptor activity|nucleotide binding	hsa04080	Neuroactive ligand-receptor interaction
NFAT5	Nuclear factor of activated T-cells 5	0.0887559	0.000163789	calcineurin-NFAT signaling cascade|cellular hyperosmotic response|cellular response to cytokine stimulus|DNA damage response|positive regulation of canonical NF-kappaB signal transduction|positive regulation of gene expression|positive regulation of leukocyte adhesion to vascular endothelial cell|positive regulation of transcription by RNA polymerase II|R-loop processing|regulation of calcineurin…
JUND	Transcription factor JunD	0.0528293	0.000525255	cellular response to calcium ion|gene expression|negative regulation of transcription by RNA polymerase II|osteoblast development|positive regulation of osteoblast differentiation|positive regulation of transcription by RNA polymerase II|regulation of cell cycle|regulation of cell population proliferation|regulation of transcription by RNA polymerase II|response to steroid hormone|chromatin|nucle…	hsa04010,hsa04380,hsa04657,hsa04928	MAPK signaling pathway|Osteoclast differentiation|IL-17 signaling pathway|Parathyroid hormone synthesis, secretion and action
IGHV2-26	Immunoglobulin heavy variable 2-26	1.95721	0.00179658	immunoglobulin mediated immune response|extracellular region|immunoglobulin complex|plasma membrane|antigen binding	hsa04020,hsa04064,hsa04072,hsa04145,hsa04151,hsa04613,hsa04640,hsa04650,hsa04662,hsa04664,hsa04666,hsa04672,hsa05130,hsa05135,hsa05140,hsa05143,hsa05146,hsa05150,hsa05152,hsa05169,hsa05171,hsa05202,hsa05310,hsa05320,hsa05322,hsa05323,hsa05330,hsa05340,hsa05414,hsa05416	Calcium signaling pathway|NF-kappa B signaling pathway|Phospholipase D signaling pathway|Phagosome|PI3K-Akt signaling pathway|Neutrophil extracellular trap formation|Hematopoietic cell lineage|Natural killer cell mediated cytotoxicity|B cell receptor signaling pathway|Fc epsilon RI signaling pathway|Fc gamma R-mediated phagocytosis|Intestinal immune network for IgA production|Pathogenic Escherich…
GBP2	Guanylate-binding protein 2	0.719074	0.00278034	activation of innate immune response|cellular response to interleukin-1|cellular response to lipopolysaccharide|cellular response to tumor necrosis factor|cellular response to type II interferon|cytolysis in another organism|defense response to bacterium|defense response to Gram-positive bacterium|defense response to protozoan|defense response to virus|immune response|positive regulation of AIM2 …	hsa04621	NOD-like receptor signaling pathway
IGLV2-23	Immunoglobulin lambda variable 2-23	1.9049	0.00648434	adaptive immune response|immune response|extracellular region|immunoglobulin complex|plasma membrane|antigen binding
IGHV3-73	Immunoglobulin heavy variable 3-73	2.13523	0.0080907	immunoglobulin mediated immune response|extracellular region|immunoglobulin complex|plasma membrane|antigen binding	hsa04020,hsa04064,hsa04072,hsa04145,hsa04151,hsa04613,hsa04640,hsa04650,hsa04662,hsa04664,hsa04666,hsa04672,hsa05130,hsa05135,hsa05140,hsa05143,hsa05146,hsa05150,hsa05152,hsa05169,hsa05171,hsa05202,hsa05310,hsa05320,hsa05322,hsa05323,hsa05330,hsa05340,hsa05414,hsa05416	Calcium signaling pathway|NF-kappa B signaling pathway|Phospholipase D signaling pathway|Phagosome|PI3K-Akt signaling pathway|Neutrophil extracellular trap formation|Hematopoietic cell lineage|Natural killer cell mediated cytotoxicity|B cell receptor signaling pathway|Fc epsilon RI signaling pathway|Fc gamma R-mediated phagocytosis|Intestinal immune network for IgA production|Pathogenic Escherich…
IGKV3D-20	Immunoglobulin kappa variable 3D-20	1.97317	0.0137769	adaptive immune response|immune response|extracellular region|immunoglobulin complex|plasma membrane
BECN1	Beclin-1	1.33889	0.0137931	amyloid-beta metabolic process|apoptotic process|autophagosome assembly|autophagosome maturation|autophagy|cell division|cellular defense response|cellular response to aluminum ion|cellular response to amino acid starvation|cellular response to copper ion|cellular response to epidermal growth factor stimulus|cellular response to glucose starvation|cellular response to hydrogen peroxide|cellular r…	hsa04136,hsa04137,hsa04140,hsa04215,hsa04371,hsa05010,hsa05014,hsa05016,hsa05017,hsa05022,hsa05131,hsa05167	Autophagy - other|Mitophagy - animal|Autophagy - animal|Apoptosis - multiple species|Apelin signaling pathway|Alzheimer disease|Amyotrophic lateral sclerosis|Huntington disease|Spinocerebellar ataxia|Pathways of neurodegeneration - multiple diseases|Shigellosis|Kaposi sarcoma-associated herpesvirus infection
IGHV1-46	Immunoglobulin heavy variable 1-46	1.65418	0.0164607	immune response|immunoglobulin mediated immune response|extracellular region|immunoglobulin complex|plasma membrane|antigen binding	hsa04020,hsa04064,hsa04072,hsa04145,hsa04151,hsa04613,hsa04640,hsa04650,hsa04662,hsa04664,hsa04666,hsa04672,hsa05130,hsa05135,hsa05140,hsa05143,hsa05146,hsa05150,hsa05152,hsa05169,hsa05171,hsa05202,hsa05310,hsa05320,hsa05322,hsa05323,hsa05330,hsa05340,hsa05414,hsa05416	Calcium signaling pathway|NF-kappa B signaling pathway|Phospholipase D signaling pathway|Phagosome|PI3K-Akt signaling pathway|Neutrophil extracellular trap formation|Hematopoietic cell lineage|Natural killer cell mediated cytotoxicity|B cell receptor signaling pathway|Fc epsilon RI signaling pathway|Fc gamma R-mediated phagocytosis|Intestinal immune network for IgA production|Pathogenic Escherich…
NCR3	Natural cytotoxicity triggering receptor 3	1.78647	0.0262206	cell recognition|immune response|immune response-activating cell surface receptor signaling pathway|inflammatory response|natural killer cell activation|NK T cell activation|positive regulation of natural killer cell mediated cytotoxicity|plasma membrane|identical protein binding|immune receptor activity	hsa04650	Natural killer cell mediated cytotoxicity
IGHG4	Immunoglobulin heavy constant gamma 4	2.08724	0.0274235	adaptive immune response|antibacterial humoral response|B cell receptor signaling pathway|complement activation, classical pathway|blood microparticle|extracellular exosome|extracellular region|extracellular space|IgG immunoglobulin complex|immunoglobulin complex, circulating|plasma membrane|antigen binding|immunoglobulin receptor binding
IGLV2-8	Immunoglobulin lambda variable 2-8	1.75635	0.0282719	adaptive immune response|immune response|extracellular region|immunoglobulin complex|plasma membrane|antigen binding
CD74	HLA class II histocompatibility antigen gamma chain	0.757965	0.0283283	antigen processing and presentation|antigen processing and presentation of endogenous antigen|antigen processing and presentation of exogenous peptide antigen via MHC class II|chaperone cofactor-dependent protein refolding|immunoglobulin mediated immune response|intracellular protein transport|macrophage migration inhibitory factor signaling pathway|negative regulation of apoptotic process|negati…	hsa04612,hsa05152,hsa05168	Antigen processing and presentation|Tuberculosis|Herpes simplex virus 1 infection
TXLNA	Alpha-taxilin	1.23246	0.0305699	B cell activation|exocytosis|cytoplasm|cytosol|extracellular region|membrane|syntaxin binding
PRTN3	Myeloblastin	0.582466	0.0346781	antimicrobial humoral response|cell-cell junction maintenance|collagen catabolic process|mature conventional dendritic cell differentiation|membrane protein ectodomain proteolysis|negative regulation of phagocytosis|neutrophil extravasation|positive regulation of cell population proliferation|positive regulation of GTPase activity|proteolysis|azurophil granule lumen|cytosol|extracellular exosome|…
IGLV1-40	Immunoglobulin lambda variable 1-40	1.82077	0.0353075	adaptive immune response|immune response|extracellular region|immunoglobulin complex|plasma membrane|antigen binding
IGHV4-28	Immunoglobulin heavy variable 4-28	1.93475	0.0376239	immunoglobulin mediated immune response|extracellular region|immunoglobulin complex|plasma membrane|antigen binding	hsa04020,hsa04064,hsa04072,hsa04145,hsa04151,hsa04613,hsa04640,hsa04650,hsa04662,hsa04664,hsa04666,hsa04672,hsa05130,hsa05135,hsa05140,hsa05143,hsa05146,hsa05150,hsa05152,hsa05169,hsa05171,hsa05202,hsa05310,hsa05320,hsa05322,hsa05323,hsa05330,hsa05340,hsa05414,hsa05416	Calcium signaling pathway|NF-kappa B signaling pathway|Phospholipase D signaling pathway|Phagosome|PI3K-Akt signaling pathway|Neutrophil extracellular trap formation|Hematopoietic cell lineage|Natural killer cell mediated cytotoxicity|B cell receptor signaling pathway|Fc epsilon RI signaling pathway|Fc gamma R-mediated phagocytosis|Intestinal immune network for IgA production|Pathogenic Escherich…
IFNGR1	Interferon gamma receptor 1	1.27922	0.0380555	astrocyte activation|cellular response to virus|cytokine-mediated signaling pathway|defense response to virus|microglial cell activation|negative regulation of amyloid-beta clearance|positive regulation of amyloid-beta formation|positive regulation of gene expression|positive regulation of tumor necrosis factor production|response to virus|signal transduction|type II interferon-mediated signaling…	hsa04060,hsa04066,hsa04217,hsa04380,hsa04630,hsa04650,hsa04658,hsa04659,hsa05140,hsa05142,hsa05145,hsa05152,hsa05164,hsa05167,hsa05168,hsa05200,hsa05235,hsa05321	Cytokine-cytokine receptor interaction|HIF-1 signaling pathway|Necroptosis|Osteoclast differentiation|JAK-STAT signaling pathway|Natural killer cell mediated cytotoxicity|Th1 and Th2 cell differentiation|Th17 cell differentiation|Leishmaniasis|Chagas disease|Toxoplasmosis|Tuberculosis|Influenza A|Kaposi sarcoma-associated herpesvirus infection|Herpes simplex virus 1 infection|Pathways in cancer|P…
PLXNB1	Plexin-B1	0.634188	0.0433011	cell migration|inhibitory synapse assembly|intracellular signal transduction|negative regulation of cell adhesion|negative regulation of osteoblast proliferation|neuron projection morphogenesis|ossification involved in bone maturation|positive regulation of axonogenesis|positive regulation of GTPase activity|positive regulation of phosphatidylinositol 3-kinase/protein kinase B signal transduction…	hsa04360	Axon guidance
IGHG3	Immunoglobulin heavy constant gamma 3	1.41573	0.0439386	adaptive immune response|antibacterial humoral response|B cell receptor signaling pathway|complement activation, classical pathway|blood microparticle|extracellular exosome|extracellular region|extracellular space|IgG immunoglobulin complex|immunoglobulin complex, circulating|plasma membrane|antigen binding|immunoglobulin receptor binding
HLA-B	HLA class I histocompatibility antigen, B alpha chain	1.20295	0.0474437	adaptive immune response|antigen processing and presentation of endogenous peptide antigen via MHC class I via ER pathway, TAP-independent|antigen processing and presentation of endogenous peptide antigen via MHC class Ib|defense response|detection of bacterium|immune response|innate immune response|positive regulation of T cell mediated cytotoxicity|protection from natural killer cell mediated c…	hsa04144,hsa04145,hsa04218,hsa04514,hsa04612,hsa04650,hsa04940,hsa05163,hsa05165,hsa05166,hsa05167,hsa05168,hsa05169,hsa05170,hsa05203,hsa05320,hsa05330,hsa05332,hsa05416	Endocytosis|Phagosome|Cellular senescence|Cell adhesion molecules|Antigen processing and presentation|Natural killer cell mediated cytotoxicity|Type I diabetes mellitus|Human cytomegalovirus infection|Human papillomavirus infection|Human T-cell leukemia virus 1 infection|Kaposi sarcoma-associated herpesvirus infection|Herpes simplex virus 1 infection|Epstein-Barr virus infection|Human immunodefic…
IGHG1	Immunoglobulin heavy constant gamma 1	1.5131	0.0489712	adaptive immune response|antibacterial humoral response|antibody-dependent cellular cytotoxicity|B cell receptor signaling pathway|complement activation, classical pathway|complement-dependent cytotoxicity|blood microparticle|extracellular exosome|extracellular region|extracellular space|IgG immunoglobulin complex|immunoglobulin complex, circulating|plasma membrane|antigen binding|Fc-gamma recept…
